# Supplementary material for: Leveraging biological and statistical covariates improves the detection power in epigenome-wide association testing
Source: Genome Biol. 2020 Apr 6;21:88. doi: 10.1186/s13059-020-02001-7 (PMC7132874; doi:10.1186/s13059-020-02001-7)
Supplement: Supplementary file 1 — Table S1. Description of the Datasets. [file 13059_2020_2001_MOESM1_ESM.xlsx]

## Sheet: Sheet1
Table S1. Description of the Datasets
New_ID	GEO_Datasets	Phenotype	PMID	Platform	Sample_Group	Tissue	Size	Replicates
EWAS1	GSE101764	colorectal cancer	28791728	IlluminaHumanMethylation450k	adjacent mucosa;colorectal cancer	colorectal	261	3
EWAS2	GSE102468	Panic Disorder	29249830	IlluminaHumanMethylation450k	PD;control	blood	165	0
EWAS3	GSE103186	Intestinal Metaplasia	29290541	IlluminaHumanMethylation450k	gastric (mild) intestinal metaplasia;gastric normal	gastric antrum	191	0
EWAS4	GSE104293	Low Grade Glioma	29368212	IlluminaHumanMethylation450k	temozolomide;radiotherapy	brain	132	0
EWAS5	GSE104707	Barrett’s Esophagus And Esophageal Adenocarcinoma	29046735	IlluminaHumanMethylation450k	EAC;BE	esophagus	105	0
EWAS6	GSE104942	Susceptibility To Breast Cancer	NA	IlluminaHumanMethylation450k	unaffected;affected	blood	136	0
EWAS7	GSE106648	Multiple Sclerosis	29921915	IlluminaHumanMethylation450k	MS case;Healthy control	blood	279	0
EWAS8	GSE107351	Primary Constitutional MLH1 Epimutations		IlluminaHumanMethylation450k	Control;Constitutional MLH1 epimutation carrier	blood	113	0
EWAS9	GSE109914	Arsenic Exposure	29982128	IlluminaHumanMethylation450k	arsenic exposure;no exposure	blood	119	0
EWAS10	GSE111223	Parkinson's Disease	26655927	IlluminaHumanMethylation450k	Parkinson's disease (PD);PD-free control (Ctrl)	saliva	259	0
EWAS11	GSE111629	Parkinson's Disease	26655927	IlluminaHumanMethylation450k	Parkinson's disease (PD);PD-free control	blood	571	0
EWAS12	GSE114753	Smoke	28950428	IlluminaHumanMethylation450k	smoke;control	sperm	156	0
EWAS13	GSE39279	Non-small Cell Lung Cancer	24081945	IlluminaHumanMethylation450k	nsclc type: adenocarcinoma;nsclc type: squamous cell carcinoma	lung	444	0
EWAS14	GSE40279	Age	23177740	IlluminaHumanMethylation450k	19;21;22;23;25;26;27;28;29;30;31;32;33;34;35;36;37;38;40;41;42;43;44;45;46;47;48;49;50;51;52;53;54;55;56;57;58;59;60;61;62;63;64;65;66;67;68;69;70;71;72;73;74;75;76;77;78;79;80;81;82;83;84;85;86;87;88;89;90;91;92;93;96;101	blood	656	0
EWAS15	GSE40576	Asthma	25769910	IlluminaHumanMethylation450k	control;Asthmatic	blood	194	0
EWAS16	GSE42861	Rheumatoid Arthritis	23334450	IlluminaHumanMethylation450k	rheumatoid arthritis;Normal	blood	689	0
EWAS17	GSE47880	Children Born Small For Gestational Age	NA	IlluminaHumanMethylation450k	control;SGA	blood	110	0
EWAS18	GSE48684	Colorectal Cancer	24793120	IlluminaHumanMethylation450k	normal;cancer	colorectal	105	0
EWAS19	GSE49149	Pancreatic Ductal Adenocarcinoma	24500968	IlluminaHumanMethylation450k	Tumor;Adjacent	pancreatic	196	0
EWAS20	GSE50660	Smoke	25424692	IlluminaHumanMethylation450k	former smoker;never;current smoker	blood	464	0
EWAS21	GSE51057	Menarcheal Age	24278132	IlluminaHumanMethylation450k	9;10;11;12;13;14;15;16;17;18	blood	329	0
EWAS22	GSE53045	Smoke	24559495	IlluminaHumanMethylation450k	smoker;control	blood	111	0
EWAS23	GSE53740	Progressive Supranuclear Palsy (PSP) And Frontotemporal Dementia (FTD)	25589773	IlluminaHumanMethylation450k	PSP/FTD;Control	blood	349	0
EWAS24	GSE54503	Hepatocellular Carcinoma	23208076	IlluminaHumanMethylation450k	adjacent non-tumor tissue;HCC tumor	liver	132	0
EWAS25	GSE58218	Anaplastic Gliomas	25008768	IlluminaHumanMethylation450k	CIMP+ 1p/19q status: intact;CIMP+ 1p/19q status: codel	brain	157	0
EWAS26	GSE58888	Age	25888029	IlluminaHumanMethylation450k	nonagenarian;young control	blood	143	0
EWAS27	GSE59065	Age	26286994	IlluminaHumanMethylation450k	Old;Young	blood	100	0
EWAS28	GSE59250	Systemic Lupus Erythematosus	23950730	IlluminaHumanMethylation450k	control;SLE	blood	104	0
EWAS29	GSE59250	Systemic Lupus Erythematosus	23950730	IlluminaHumanMethylation450k	SLE;control	blood	149	0
EWAS30	GSE60132	Age	25806089	IlluminaHumanMethylation450k	6;7;8;9;10;11;12;13;14;15;16;17;18;19;20;21;22;25;27;29;31;32;33;34;35;36;38;39;40;41;42;43;44;45;46;47;48;49;50;51;52;53;54;55;56;57;58;61;62;64;65;66;67;68;70;71;72;74;75;77;85	blood	192	0
EWAS31	GSE60185	In Situ And Invasive Carcinoma Of The Breast	25146004	IlluminaHumanMethylation450k	breast cancer;normal	breast	285	0
EWAS32	GSE61278	Fetal And Adult Liver	25282492	IlluminaHumanMethylation450k	Fetal;Adult	liver	110	0
EWAS33	GSE63704	Lung Disease	NA	IlluminaHumanMethylation450k	Fibrosis;healthy;COPD;Cancer	lung	129	0
EWAS34	GSE64380	Developmental Delay/Intellectual Disability	26003415	IlluminaHumanMethylation450k	intellectual disability;control	blood	100	0
EWAS35	GSE64495	Syndrome X	25991677	IlluminaHumanMethylation450k	Control;Syndrome X	blood	113	0
EWAS36	GSE65183	Melanoma	26359985	IlluminaHumanMethylation450k	pre MAPKi treatment;post BRAFi resistance	melanoma	108	108
EWAS37	GSE67393	Sex Differences Of Leukocytes DNA Methylation	26113971	IlluminaHumanMethylation450k	Female;Male	blood	117	0
EWAS38	GSE69138	ischemic stroke	26643952	IlluminaHumanMethylation450k	cardioembolic;small-vessel disease;atherotrombotic	blood	185	0
EWAS39	GSE69270	Age	26861258	IlluminaHumanMethylation450k	40;43;46;49	blood	184	0
EWAS40	GSE70460	Atypical Teratoid Rhabdoid Tumors	26923874	IlluminaHumanMethylation450k	SHH;MYC;TYR	brain	150	0
EWAS41	GSE70977	Oral And Pharyngeal Carcinoma	26635906	IlluminaHumanMethylation450k	OPSCC Case;Control	oral rinse	223	0
EWAS42	GSE72021	Ovarian Cancer	NA	IlluminaHumanMethylation450k	histology: endometrioid;histology: serous;histology: clear cell;histology: undifferentiated;histology: mucinous	ovarian	221	0
EWAS43	GSE72872	Esophageal Adenocarcinoma	26905591	IlluminaHumanMethylation450k	NSE(nontumor squamous esophagus);BE(Barrett‚Äôs esophagus)	esophagus	104	0
EWAS44	GSE73103	obesity	26449484	IlluminaHumanMethylation450k	Normal-weight;Overweight/Obese	blood	355	0
EWAS45	GSE73115	Age	27498152	IlluminaHumanMethylation450k	individual_1997;individual_2007	blood	180	16
EWAS46	GSE73515	Primary Neuroblastomas	27635046	IlluminaHumanMethylation450k	intermediate-risk;high-risk;low-risk	brain	105	0
EWAS47	GSE73894	Psoriatic	26743604	IlluminaHumanMethylation450k	Psoriasis;Normal	skin	217	0
EWAS48	GSE74104	Testicular Germ Cell Tumors	27803193	IlluminaHumanMethylation450k	Tumor;Normal	testicular	267	0
EWAS49	GSE74193	Schizophrenia	26619358	IlluminaHumanMethylation450k	Control;Schizo	brain	526	0
EWAS50	GSE74845	Early Ovarian Cancer Evolution	27216078	IlluminaHumanMethylation450k	fim;prox	fallopian tube	216	0
EWAS51	GSE80261	Human Fetal Alcohol Spectrum Disorder	27358653	IlluminaHumanMethylation450k	FASD;Control	buccal epithelial	216	0
EWAS52	GSE80970	Alzheimer's Disease	29550519	IlluminaHumanMethylation450k	control;Alzheimer's disease	brain	144	0
EWAS53	GSE80970	Alzheimer's Disease	29550519	IlluminaHumanMethylation450k	Alzheimer's disease;control	brain	142	0
EWAS54	GSE84207	Breast Cancer	29123100	IlluminaHumanMethylation450k	er status: pos;er status: neg	breast	279	0
EWAS55	GSE87095	Rheumatoid Arthritis	28475762	IlluminaHumanMethylation450k	RA;healthy control	blood	122	0
EWAS56	GSE88883	Breast Cancer	28693600	IlluminaHumanMethylation450k	18;19;20;21;22;24;25;26;27;28;30;31;32;33;34;35;36;37;38;39;40;41;42;43;44;45;46;47;48;49;50;51;52;55;56;57;59;61;65;67;69;82	breast	100	0
EWAS57	GSE93646	Primary Medulloblastomas	28545823	IlluminaHumanMethylation450k	pathology: CLA;pathology: LCA;pathology: DN;pathology: NOS;pathology: MBEN	brain	428	0
EWAS58	GSE93933	Non Syndromic Cleft Lip And Palate	NA	IlluminaHumanMethylation450k	non-syndromic cleft lip and palate;control	blood	126	0
EWAS59	GSE97362	CHARGE And Kabuki Syndromes	28475860	IlluminaHumanMethylation450k	CHD7 Validation cohort;Control for validation cohort	blood	125	0
EWAS60	GSE97362	CHARGE And Kabuki Syndromes	28475860	IlluminaHumanMethylation450k	KMT2D Validation cohort;Control for validation cohort	blood	101	0
EWAS61	GSE97466	Thyroid Tumors	28938489	IlluminaHumanMethylation450k	non-neoplastic adjacent tissue;papillary thyroid cancer	thyroid	110	0
