# Supplementary material for: Leveraging biological and statistical covariates improves the detection power in epigenome-wide association testing
Source: Genome Biol. 2020 Apr 6;21:88. doi: 10.1186/s13059-020-02001-7 (PMC7132874; doi:10.1186/s13059-020-02001-7)
Supplement: Supplementary file 2 — Table S2. Informativeness statistics for the 14 covariates based on the omnibus test. [file 13059_2020_2001_MOESM2_ESM.xlsx]

## Sheet: Sheet1
Table S2. Informativeness statistics for the 14 covariates based on the omnibus test
ID	Covariate	Statistic	P-value
EWAS1	chr	3.02867	0.236
EWAS1	cpg.loc	1.44703	0.712
EWAS1	dhs	1.40642	0.682
EWAS1	dip	41.5486	0.001
EWAS1	direction	16.7498	0.001
EWAS1	icc.b	4.2093	0.276
EWAS1	icc.m	2.33645	0.82
EWAS1	mad	118.004	0.001
EWAS1	mean	118.559	0.001
EWAS1	precision	101.697	0.001
EWAS1	probe.type	2.12385	0.422
EWAS1	refgene.pos	1.30273	0.768
EWAS1	sd.b	119.606	0.001
EWAS1	sd.m	50.6082	0.001
EWAS2	chr	3.42033	0.187
EWAS2	cpg.loc	2.74022	0.273
EWAS2	dhs	1.15993	0.721
EWAS2	dip	3.15072	0.522
EWAS2	direction	1.75684	0.526
EWAS2	mad	6.69351	0.033
EWAS2	mean	2.83529	0.639
EWAS2	precision	9.19501	0.006
EWAS2	probe.type	2.37332	0.314
EWAS2	refgene.pos	1.57411	0.664
EWAS2	sd.b	8.62707	0.006
EWAS2	sd.m	7.16264	0.021
EWAS3	chr	1.41532	0.715
EWAS3	cpg.loc	0.602545	0.973
EWAS3	dhs	3.60857	0.111
EWAS3	dip	3.31182	0.517
EWAS3	direction	1.75231	0.545
EWAS3	mad	6.23756	0.062
EWAS3	mean	7.94762	0.012
EWAS3	precision	1.68622	0.955
EWAS3	probe.type	2.35849	0.312
EWAS3	refgene.pos	1.15871	0.817
EWAS3	sd.b	4.80627	0.167
EWAS3	sd.m	3.70387	0.41
EWAS4	chr	0.7306	0.958
EWAS4	cpg.loc	14.3082	0.001
EWAS4	dhs	5.47599	0.018
EWAS4	dip	63.997	0.001
EWAS4	direction	8.4122	0.002
EWAS4	mad	10.8993	0.004
EWAS4	mean	15.4025	0.001
EWAS4	precision	54.3028	0.001
EWAS4	probe.type	49.4208	0.001
EWAS4	refgene.pos	14.3184	0.001
EWAS4	sd.b	43.7307	0.001
EWAS4	sd.m	39.8195	0.001
EWAS5	chr	2.86295	0.342
EWAS5	cpg.loc	6.65345	0.013
EWAS5	dhs	1.05207	0.751
EWAS5	dip	4.74932	0.151
EWAS5	direction	2.96025	0.17
EWAS5	mad	17.8391	0.001
EWAS5	mean	16.2657	0.001
EWAS5	precision	11.7257	0.001
EWAS5	probe.type	3.27782	0.139
EWAS5	refgene.pos	3.51353	0.143
EWAS5	sd.b	21.9161	0.001
EWAS5	sd.m	5.57409	0.101
EWAS6	chr	3.00987	0.235
EWAS6	cpg.loc	1.20747	0.8
EWAS6	dhs	1.00045	0.82
EWAS6	dip	1.84683	0.928
EWAS6	direction	1.41089	0.682
EWAS6	mad	3.34043	0.477
EWAS6	mean	2.48726	0.776
EWAS6	precision	2.66249	0.687
EWAS6	probe.type	2.00164	0.449
EWAS6	refgene.pos	2.85822	0.282
EWAS6	sd.b	2.7656	0.699
EWAS6	sd.m	3.76885	0.375
EWAS7	chr	0.672815	0.959
EWAS7	cpg.loc	4.15545	0.092
EWAS7	dhs	3.25298	0.124
EWAS7	dip	4.38702	0.233
EWAS7	direction	4.14556	0.041
EWAS7	mad	6.86098	0.038
EWAS7	mean	5.03514	0.156
EWAS7	precision	6.88148	0.034
EWAS7	probe.type	0.723639	0.931
EWAS7	refgene.pos	2.0149	0.512
EWAS7	sd.b	7.16388	0.032
EWAS7	sd.m	5.23871	0.122
EWAS8	chr	1.82321	0.559
EWAS8	cpg.loc	1.64176	0.618
EWAS8	dhs	1.21344	0.702
EWAS8	dip	4.46299	0.231
EWAS8	direction	6.44287	0.007
EWAS8	mad	2.69438	0.702
EWAS8	mean	6.95321	0.031
EWAS8	precision	2.95299	0.644
EWAS8	probe.type	2.0088	0.438
EWAS8	refgene.pos	1.39024	0.732
EWAS8	sd.b	4.47781	0.226
EWAS8	sd.m	4.9714	0.138
EWAS9	chr	0.671785	0.963
EWAS9	cpg.loc	4.42149	0.064
EWAS9	dhs	2.00044	0.405
EWAS9	dip	4.15845	0.278
EWAS9	direction	2.8485	0.199
EWAS9	mad	10.7381	0.002
EWAS9	mean	14.788	0.001
EWAS9	precision	8.09788	0.014
EWAS9	probe.type	2.96476	0.193
EWAS9	refgene.pos	5.49153	0.029
EWAS9	sd.b	11.242	0.003
EWAS9	sd.m	4.47005	0.244
EWAS10	chr	1.75767	0.57
EWAS10	cpg.loc	1.62521	0.618
EWAS10	dhs	1.12477	0.792
EWAS10	dip	4.52618	0.217
EWAS10	direction	1.07292	0.791
EWAS10	mad	2.75549	0.672
EWAS10	mean	1.91264	0.926
EWAS10	precision	4.28134	0.277
EWAS10	probe.type	2.35872	0.305
EWAS10	refgene.pos	4.02217	0.103
EWAS10	sd.b	2.14123	0.867
EWAS10	sd.m	2.70759	0.677
EWAS11	chr	3.86942	0.138
EWAS11	cpg.loc	1.4298	0.695
EWAS11	dhs	2.3081	0.304
EWAS11	dip	5.42384	0.093
EWAS11	direction	3.16494	0.178
EWAS11	mad	3.94945	0.32
EWAS11	mean	3.35251	0.46
EWAS11	precision	2.17907	0.853
EWAS11	probe.type	3.04184	0.172
EWAS11	refgene.pos	1.49964	0.661
EWAS11	sd.b	2.27814	0.834
EWAS11	sd.m	1.87593	0.919
EWAS12	chr	1.82662	0.564
EWAS12	cpg.loc	7.26095	0.005
EWAS12	dhs	2.19734	0.357
EWAS12	dip	3.67616	0.416
EWAS12	direction	7.72749	0.003
EWAS12	mad	4.74458	0.183
EWAS12	mean	10.4409	0.001
EWAS12	precision	4.49542	0.202
EWAS12	probe.type	1.84779	0.5
EWAS12	refgene.pos	2.70861	0.311
EWAS12	sd.b	6.32199	0.051
EWAS12	sd.m	6.05455	0.065
EWAS13	chr	5.50947	0.045
EWAS13	cpg.loc	1.50903	0.699
EWAS13	dhs	0.692953	0.907
EWAS13	dip	2.82093	0.689
EWAS13	direction	2.7829	0.21
EWAS13	mad	12.7095	0.002
EWAS13	mean	8.81687	0.002
EWAS13	precision	18.6975	0.001
EWAS13	probe.type	1.95117	0.401
EWAS13	refgene.pos	4.30542	0.079
EWAS13	sd.b	17.1117	0.001
EWAS13	sd.m	14.3977	0.001
EWAS14	chr	0.624433	0.961
EWAS14	cpg.loc	63.4405	0.001
EWAS14	dhs	18.7109	0.001
EWAS14	dip	23.198	0.001
EWAS14	direction	25.6234	0.001
EWAS14	mad	510.844	0.001
EWAS14	mean	745.561	0.001
EWAS14	precision	178.539	0.001
EWAS14	probe.type	31.8381	0.001
EWAS14	refgene.pos	12.4859	0.002
EWAS14	sd.b	480.376	0.001
EWAS14	sd.m	135.646	0.001
EWAS15	chr	2.10374	0.474
EWAS15	cpg.loc	0.998526	0.855
EWAS15	dhs	1.37021	0.593
EWAS15	dip	6.69157	0.024
EWAS15	direction	1.48066	0.586
EWAS15	mad	5.38444	0.124
EWAS15	mean	4.59408	0.207
EWAS15	precision	1.62151	0.959
EWAS15	probe.type	0.313112	0.998
EWAS15	refgene.pos	0.903646	0.912
EWAS15	sd.b	4.05929	0.312
EWAS15	sd.m	4.11821	0.274
EWAS16	chr	3.08836	0.236
EWAS16	cpg.loc	3.8825	0.119
EWAS16	dhs	4.27454	0.065
EWAS16	dip	3.91205	0.345
EWAS16	direction	1.3003	0.775
EWAS16	mad	37.1178	0.001
EWAS16	mean	55.9939	0.001
EWAS16	precision	16.5527	0.001
EWAS16	probe.type	3.345	0.128
EWAS16	refgene.pos	4.97501	0.045
EWAS16	sd.b	32.2531	0.001
EWAS16	sd.m	1.58923	0.977
EWAS17	chr	1.88605	0.566
EWAS17	cpg.loc	9.62243	0.004
EWAS17	dhs	0.320488	0.996
EWAS17	dip	3.92646	0.335
EWAS17	direction	29.6527	0.001
EWAS17	mad	4.34739	0.247
EWAS17	mean	48.091	0.001
EWAS17	precision	2.24095	0.866
EWAS17	probe.type	2.13309	0.359
EWAS17	refgene.pos	7.51192	0.012
EWAS17	sd.b	4.39786	0.234
EWAS17	sd.m	7.13311	0.036
EWAS18	chr	3.13602	0.238
EWAS18	cpg.loc	2.74175	0.302
EWAS18	dhs	1.80059	0.457
EWAS18	dip	2.10552	0.861
EWAS18	direction	5.0471	0.03
EWAS18	mad	17.5077	0.001
EWAS18	mean	17.0354	0.001
EWAS18	precision	35.7149	0.001
EWAS18	probe.type	8.08466	0.001
EWAS18	refgene.pos	4.10712	0.092
EWAS18	sd.b	29.3433	0.001
EWAS18	sd.m	23.3636	0.001
EWAS19	chr	1.333	0.733
EWAS19	cpg.loc	69.4857	0.001
EWAS19	dhs	6.73016	0.012
EWAS19	dip	11.9938	0.002
EWAS19	direction	32.5959	0.001
EWAS19	mad	8.77271	0.007
EWAS19	mean	34.3688	0.001
EWAS19	precision	23.4328	0.001
EWAS19	probe.type	39.7504	0.001
EWAS19	refgene.pos	19.8228	0.001
EWAS19	sd.b	30.268	0.001
EWAS19	sd.m	38.1834	0.001
EWAS20	chr	2.80604	0.292
EWAS20	cpg.loc	2.27199	0.41
EWAS20	dhs	2.49788	0.235
EWAS20	dip	3.26864	0.508
EWAS20	mad	5.44252	0.105
EWAS20	mean	5.1987	0.134
EWAS20	precision	3.87025	0.365
EWAS20	probe.type	1.69743	0.536
EWAS20	refgene.pos	2.65066	0.315
EWAS20	sd.b	7.80922	0.018
EWAS20	sd.m	6.97684	0.023
EWAS21	chr	1.04926	0.836
EWAS21	cpg.loc	1.59014	0.662
EWAS21	dhs	0.433822	0.99
EWAS21	dip	6.81397	0.029
EWAS21	direction	1.18092	0.803
EWAS21	mad	4.66776	0.203
EWAS21	mean	2.74719	0.672
EWAS21	precision	5.70202	0.083
EWAS21	probe.type	0.718706	0.937
EWAS21	refgene.pos	3.41949	0.167
EWAS21	sd.b	4.03938	0.31
EWAS21	sd.m	2.75944	0.679
EWAS22	chr	2.62599	0.301
EWAS22	cpg.loc	4.68902	0.052
EWAS22	dhs	1.23036	0.712
EWAS22	dip	2.68948	0.684
EWAS22	direction	10.4449	0.001
EWAS22	mad	18.0437	0.001
EWAS22	mean	16.3911	0.001
EWAS22	precision	15.6996	0.001
EWAS22	probe.type	1.13666	0.791
EWAS22	refgene.pos	7.79149	0.007
EWAS22	sd.b	16.9465	0.001
EWAS22	sd.m	3.58075	0.427
EWAS23	chr	1.48576	0.693
EWAS23	cpg.loc	1.36808	0.693
EWAS23	dhs	3.00964	0.146
EWAS23	dip	2.20952	0.854
EWAS23	direction	0.622923	0.95
EWAS23	mad	3.37773	0.51
EWAS23	mean	3.3027	0.485
EWAS23	precision	3.93639	0.306
EWAS23	probe.type	0.665497	0.941
EWAS23	refgene.pos	2.75468	0.281
EWAS23	sd.b	4.29713	0.25
EWAS23	sd.m	5.23237	0.112
EWAS24	chr	4.24489	0.113
EWAS24	cpg.loc	56.7626	0.001
EWAS24	dhs	7.74835	0.005
EWAS24	dip	47.4112	0.001
EWAS24	direction	4.49967	0.037
EWAS24	mad	211.045	0.001
EWAS24	mean	233.221	0.001
EWAS24	precision	166.382	0.001
EWAS24	probe.type	34.9368	0.001
EWAS24	refgene.pos	42.1949	0.001
EWAS24	sd.b	215.143	0.001
EWAS24	sd.m	89.7883	0.001
EWAS25	chr	1.39337	0.716
EWAS25	cpg.loc	9.75703	0.001
EWAS25	dhs	0.887701	0.8
EWAS25	dip	2.17581	0.84
EWAS25	direction	6.29439	0.005
EWAS25	mad	4.20115	0.251
EWAS25	mean	4.73169	0.165
EWAS25	precision	5.7072	0.078
EWAS25	probe.type	6.19293	0.007
EWAS25	refgene.pos	2.91323	0.252
EWAS25	sd.b	10.2703	0.002
EWAS25	sd.m	4.85501	0.146
EWAS26	chr	2.65804	0.323
EWAS26	cpg.loc	1.43165	0.712
EWAS26	dhs	1.0016	0.793
EWAS26	dip	4.0592	0.291
EWAS26	direction	1.83509	0.5
EWAS26	mad	10.4561	0.001
EWAS26	mean	12.1504	0.001
EWAS26	precision	7.48743	0.014
EWAS26	probe.type	1.31149	0.693
EWAS26	refgene.pos	1.92759	0.531
EWAS26	sd.b	9.59941	0.003
EWAS26	sd.m	6.52667	0.039
EWAS27	chr	1.23796	0.772
EWAS27	cpg.loc	7.13333	0.017
EWAS27	dhs	6.23343	0.015
EWAS27	dip	4.7442	0.169
EWAS27	direction	1.67082	0.569
EWAS27	mad	84.0807	0.001
EWAS27	mean	66.8102	0.001
EWAS27	precision	74.4754	0.001
EWAS27	probe.type	6.9041	0.006
EWAS27	refgene.pos	2.47574	0.356
EWAS27	sd.b	82.5769	0.001
EWAS27	sd.m	52.0137	0.001
EWAS28	chr	1.20011	0.815
EWAS28	cpg.loc	7.12506	0.005
EWAS28	dhs	6.42129	0.013
EWAS28	dip	3.0418	0.565
EWAS28	direction	2.79482	0.228
EWAS28	mad	213.104	0.001
EWAS28	mean	198.828	0.001
EWAS28	precision	175.606	0.001
EWAS28	probe.type	4.10656	0.068
EWAS28	refgene.pos	7.02414	0.006
EWAS28	sd.b	206.436	0.001
EWAS28	sd.m	66.5509	0.001
EWAS29	chr	1.35254	0.746
EWAS29	cpg.loc	0.953492	0.868
EWAS29	dhs	0.752734	0.917
EWAS29	dip	4.36142	0.243
EWAS29	direction	1.98173	0.432
EWAS29	mad	7.10926	0.026
EWAS29	mean	5.19522	0.125
EWAS29	precision	5.9476	0.06
EWAS29	probe.type	0.741983	0.908
EWAS29	refgene.pos	1.39805	0.706
EWAS29	sd.b	5.92357	0.084
EWAS29	sd.m	7.054	0.026
EWAS30	chr	2.90266	0.235
EWAS30	cpg.loc	3.40552	0.164
EWAS30	dhs	1.84466	0.389
EWAS30	dip	5.54678	0.075
EWAS30	direction	1.55944	0.571
EWAS30	mad	12.5488	0.002
EWAS30	mean	9.08987	0.007
EWAS30	precision	7.45912	0.026
EWAS30	probe.type	2.26283	0.314
EWAS30	refgene.pos	1.95514	0.473
EWAS30	sd.b	10.6684	0.002
EWAS30	sd.m	6.18411	0.056
EWAS31	chr	2.25821	0.418
EWAS31	cpg.loc	5.02746	0.045
EWAS31	dhs	2.63672	0.246
EWAS31	dip	5.16254	0.117
EWAS31	direction	2.2038	0.351
EWAS31	mad	5.57796	0.079
EWAS31	mean	5.10529	0.125
EWAS31	precision	13.0857	0.001
EWAS31	probe.type	12.4096	0.001
EWAS31	refgene.pos	3.66665	0.145
EWAS31	sd.b	8.48357	0.008
EWAS31	sd.m	8.94436	0.008
EWAS32	chr	3.66838	0.129
EWAS32	cpg.loc	3.863	0.107
EWAS32	dhs	1.3166	0.658
EWAS32	dip	6.52587	0.058
EWAS32	direction	2.76998	0.205
EWAS32	mad	3.8383	0.353
EWAS32	mean	11.5673	0.001
EWAS32	precision	22.2102	0.001
EWAS32	probe.type	2.25912	0.299
EWAS32	refgene.pos	6.23274	0.014
EWAS32	sd.b	24.6109	0.001
EWAS32	sd.m	23.7199	0.001
EWAS33	chr	2.62678	0.333
EWAS33	cpg.loc	10.1402	0.002
EWAS33	dhs	2.42377	0.317
EWAS33	dip	2.54498	0.74
EWAS33	mad	11.7308	0.001
EWAS33	mean	33.2099	0.001
EWAS33	precision	16.5873	0.002
EWAS33	probe.type	8.94062	0.003
EWAS33	refgene.pos	10.4126	0.002
EWAS33	sd.b	14.4973	0.001
EWAS33	sd.m	19.8894	0.001
EWAS34	chr	3.99117	0.109
EWAS34	cpg.loc	3.96602	0.101
EWAS34	dhs	1.1104	0.821
EWAS34	dip	3.43527	0.457
EWAS34	direction	7.80071	0.001
EWAS34	mad	3.13283	0.559
EWAS34	mean	9.3447	0.003
EWAS34	precision	3.40802	0.478
EWAS34	probe.type	2.07326	0.401
EWAS34	refgene.pos	3.06084	0.246
EWAS34	sd.b	4.35406	0.276
EWAS34	sd.m	5.05973	0.132
EWAS35	chr	4.50754	0.091
EWAS35	cpg.loc	5.88406	0.021
EWAS35	dhs	6.29252	0.013
EWAS35	dip	2.97794	0.608
EWAS35	direction	6.19233	0.006
EWAS35	mad	100.513	0.001
EWAS35	mean	97.9167	0.001
EWAS35	precision	63.5379	0.001
EWAS35	probe.type	5.63888	0.015
EWAS35	refgene.pos	8.7531	0.002
EWAS35	sd.b	99.9715	0.001
EWAS35	sd.m	27.4767	0.001
EWAS36	chr	2.11676	0.467
EWAS36	cpg.loc	1.89949	0.542
EWAS36	dhs	1.72235	0.545
EWAS36	dip	6.81912	0.035
EWAS36	direction	0.736193	0.919
EWAS36	icc.b	4.33204	0.214
EWAS36	icc.m	5.79503	0.08
EWAS36	mad	5.88086	0.078
EWAS36	mean	4.38344	0.252
EWAS36	precision	5.97846	0.069
EWAS36	probe.type	4.12628	0.053
EWAS36	refgene.pos	1.39463	0.703
EWAS36	sd.b	6.03979	0.05
EWAS36	sd.m	7.29091	0.028
EWAS37	chr	2.70265	0.305
EWAS37	cpg.loc	13.6712	0.001
EWAS37	dhs	2.7352	0.211
EWAS37	dip	2.84104	0.682
EWAS37	direction	2.32681	0.324
EWAS37	mad	38.6977	0.001
EWAS37	mean	62.3363	0.001
EWAS37	precision	26.8153	0.001
EWAS37	probe.type	2.30492	0.309
EWAS37	refgene.pos	1.20025	0.791
EWAS37	sd.b	37.9849	0.001
EWAS37	sd.m	10.7137	0.002
EWAS38	chr	5.88674	0.04
EWAS38	cpg.loc	1.99147	0.504
EWAS38	dhs	2.44953	0.262
EWAS38	dip	3.41782	0.474
EWAS38	mad	5.00402	0.152
EWAS38	mean	3.20492	0.506
EWAS38	precision	4.37236	0.258
EWAS38	probe.type	3.8883	0.073
EWAS38	refgene.pos	0.932006	0.885
EWAS38	sd.b	6.14389	0.059
EWAS38	sd.m	2.52196	0.774
EWAS39	chr	0.622816	0.957
EWAS39	cpg.loc	0.79442	0.924
EWAS39	dhs	1.13066	0.8
EWAS39	dip	1.51981	0.985
EWAS39	direction	4.60338	0.035
EWAS39	mad	13.1983	0.001
EWAS39	mean	10.2233	0.008
EWAS39	precision	9.75304	0.004
EWAS39	probe.type	2.35942	0.32
EWAS39	refgene.pos	2.51949	0.336
EWAS39	sd.b	15.1136	0.001
EWAS39	sd.m	3.0361	0.586
EWAS40	chr	3.87147	0.137
EWAS40	cpg.loc	2.9986	0.219
EWAS40	dhs	0.337701	0.995
EWAS40	dip	2.97582	0.609
EWAS40	mad	27.1463	0.001
EWAS40	mean	20.9274	0.001
EWAS40	precision	27.8406	0.001
EWAS40	probe.type	4.31714	0.047
EWAS40	refgene.pos	2.06666	0.486
EWAS40	sd.b	35.4972	0.001
EWAS40	sd.m	26.1422	0.001
EWAS41	chr	4.59675	0.084
EWAS41	cpg.loc	3.58912	0.14
EWAS41	dhs	4.9838	0.027
EWAS41	dip	4.40511	0.213
EWAS41	direction	7.56783	0.003
EWAS41	mad	4.79622	0.176
EWAS41	mean	10.0789	0.004
EWAS41	precision	3.39733	0.47
EWAS41	probe.type	2.5955	0.268
EWAS41	refgene.pos	3.4383	0.178
EWAS41	sd.b	3.10186	0.505
EWAS41	sd.m	7.66125	0.019
EWAS42	chr	5.92023	0.035
EWAS42	cpg.loc	3.36771	0.158
EWAS42	dhs	2.0916	0.327
EWAS42	dip	2.43842	0.786
EWAS42	mad	3.80096	0.381
EWAS42	mean	4.58241	0.209
EWAS42	precision	3.68426	0.406
EWAS42	probe.type	3.08888	0.141
EWAS42	refgene.pos	0.755616	0.937
EWAS42	sd.b	5.15508	0.113
EWAS42	sd.m	2.07211	0.874
EWAS43	chr	1.14846	0.813
EWAS43	cpg.loc	18.9275	0.001
EWAS43	dhs	2.75538	0.194
EWAS43	dip	9.04478	0.007
EWAS43	direction	8.5377	0.002
EWAS43	mad	31.9389	0.001
EWAS43	mean	41.0464	0.001
EWAS43	precision	49.7516	0.001
EWAS43	probe.type	8.44319	0.001
EWAS43	refgene.pos	12.999	0.001
EWAS43	sd.b	53.5302	0.001
EWAS43	sd.m	37.0406	0.001
EWAS44	chr	0.88147	0.905
EWAS44	cpg.loc	2.83205	0.241
EWAS44	dhs	0.750372	0.913
EWAS44	dip	2.20785	0.853
EWAS44	direction	3.04309	0.17
EWAS44	mad	3.4103	0.46
EWAS44	mean	8.04712	0.011
EWAS44	precision	2.30149	0.837
EWAS44	probe.type	1.78015	0.502
EWAS44	refgene.pos	2.88296	0.262
EWAS44	sd.b	2.79223	0.665
EWAS44	sd.m	5.30848	0.133
EWAS45	chr	2.30203	0.38
EWAS45	cpg.loc	5.5336	0.03
EWAS45	dhs	6.92219	0.006
EWAS45	dip	1.66765	0.963
EWAS45	direction	1.55001	0.643
EWAS45	icc.b	69.5539	0.001
EWAS45	icc.m	73.2195	0.001
EWAS45	mad	69.5784	0.001
EWAS45	mean	109.733	0.001
EWAS45	precision	40.8374	0.001
EWAS45	probe.type	1.13148	0.767
EWAS45	refgene.pos	3.4195	0.155
EWAS45	sd.b	65.9317	0.001
EWAS45	sd.m	4.83012	0.159
EWAS46	chr	2.34833	0.398
EWAS46	cpg.loc	1.24367	0.759
EWAS46	dhs	0.502772	0.972
EWAS46	dip	6.32946	0.056
EWAS46	mad	3.6423	0.394
EWAS46	mean	4.81865	0.172
EWAS46	precision	4.57722	0.219
EWAS46	probe.type	2.25212	0.331
EWAS46	refgene.pos	1.39702	0.734
EWAS46	sd.b	7.29335	0.023
EWAS46	sd.m	3.38374	0.478
EWAS47	chr	3.36537	0.195
EWAS47	cpg.loc	1.39127	0.722
EWAS47	dhs	2.47884	0.248
EWAS47	dip	4.55403	0.19
EWAS47	direction	1.63685	0.562
EWAS47	mad	8.9598	0.005
EWAS47	mean	9.00496	0.002
EWAS47	precision	8.85485	0.007
EWAS47	probe.type	0.398735	0.99
EWAS47	refgene.pos	1.62873	0.629
EWAS47	sd.b	8.58032	0.007
EWAS47	sd.m	7.01406	0.024
EWAS48	chr	2.24616	0.44
EWAS48	cpg.loc	1.41502	0.735
EWAS48	dhs	0.538344	0.968
EWAS48	dip	2.52732	0.727
EWAS48	direction	0.738916	0.895
EWAS48	mad	4.098	0.327
EWAS48	mean	2.4631	0.768
EWAS48	precision	4.54015	0.226
EWAS48	probe.type	0.965631	0.868
EWAS48	refgene.pos	3.1312	0.22
EWAS48	sd.b	4.06129	0.296
EWAS48	sd.m	3.93467	0.339
EWAS49	chr	1.35905	0.75
EWAS49	cpg.loc	3.54116	0.151
EWAS49	dhs	1.51311	0.576
EWAS49	dip	2.36378	0.804
EWAS49	direction	1.95909	0.443
EWAS49	mad	13.5107	0.001
EWAS49	mean	8.58415	0.009
EWAS49	precision	6.57442	0.042
EWAS49	probe.type	1.67722	0.565
EWAS49	refgene.pos	2.38194	0.361
EWAS49	sd.b	8.60367	0.006
EWAS49	sd.m	1.81203	0.941
EWAS50	chr	5.28798	0.059
EWAS50	cpg.loc	60.8609	0.001
EWAS50	dhs	5.74464	0.017
EWAS50	dip	6.43504	0.048
EWAS50	direction	18.4137	0.001
EWAS50	mad	411.515	0.001
EWAS50	mean	349.035	0.001
EWAS50	precision	176.009	0.001
EWAS50	probe.type	23.4821	0.001
EWAS50	refgene.pos	35.2641	0.001
EWAS50	sd.b	341	0.001
EWAS50	sd.m	58.0802	0.001
EWAS51	chr	3.36847	0.192
EWAS51	cpg.loc	8.16912	0.005
EWAS51	dhs	0.272262	0.996
EWAS51	dip	3.65949	0.409
EWAS51	direction	3.83697	0.067
EWAS51	mad	79.6818	0.001
EWAS51	mean	64.776	0.001
EWAS51	precision	9.36911	0.007
EWAS51	probe.type	5.85597	0.015
EWAS51	refgene.pos	7.82861	0.005
EWAS51	sd.b	47.8249	0.001
EWAS51	sd.m	4.23628	0.282
EWAS52	chr	1.40288	0.705
EWAS52	cpg.loc	8.04143	0.007
EWAS52	dhs	1.95645	0.368
EWAS52	dip	4.46709	0.23
EWAS52	direction	1.58942	0.559
EWAS52	mad	7.44195	0.022
EWAS52	mean	6.00601	0.067
EWAS52	precision	6.97924	0.028
EWAS52	probe.type	6.62475	0.009
EWAS52	refgene.pos	1.96388	0.501
EWAS52	sd.b	7.1544	0.031
EWAS52	sd.m	3.4955	0.419
EWAS53	chr	2.08393	0.496
EWAS53	cpg.loc	1.43431	0.716
EWAS53	dhs	1.50392	0.631
EWAS53	dip	3.83646	0.34
EWAS53	direction	10.7395	0.001
EWAS53	mad	5.2844	0.104
EWAS53	mean	8.07573	0.007
EWAS53	precision	4.42397	0.237
EWAS53	probe.type	8.38056	0.001
EWAS53	refgene.pos	1.57742	0.681
EWAS53	sd.b	5.21324	0.141
EWAS53	sd.m	2.91866	0.631
EWAS54	chr	1.53938	0.665
EWAS54	cpg.loc	1.7893	0.575
EWAS54	dhs	1.01222	0.824
EWAS54	dip	3.41106	0.434
EWAS54	direction	1.61809	0.532
EWAS54	mad	2.23183	0.84
EWAS54	mean	3.38102	0.463
EWAS54	precision	1.89105	0.917
EWAS54	probe.type	2.40988	0.265
EWAS54	refgene.pos	2.47727	0.351
EWAS54	sd.b	3.70896	0.411
EWAS54	sd.m	1.95869	0.921
EWAS55	chr	1.74934	0.582
EWAS55	cpg.loc	15.8382	0.001
EWAS55	dhs	2.99371	0.172
EWAS55	dip	3.45134	0.454
EWAS55	direction	13.0307	0.001
EWAS55	mad	25.503	0.001
EWAS55	mean	19.2008	0.001
EWAS55	precision	24.9419	0.001
EWAS55	probe.type	11.9498	0.001
EWAS55	refgene.pos	2.95675	0.223
EWAS55	sd.b	26.594	0.001
EWAS55	sd.m	11.6596	0.002
EWAS56	chr	2.5076	0.332
EWAS56	cpg.loc	10.0081	0.004
EWAS56	dhs	2.79678	0.205
EWAS56	dip	3.55243	0.416
EWAS56	direction	6.92817	0.003
EWAS56	mad	62.7222	0.001
EWAS56	mean	55.4169	0.001
EWAS56	precision	61.3309	0.001
EWAS56	probe.type	8.24869	0.001
EWAS56	refgene.pos	3.48048	0.14
EWAS56	sd.b	67.426	0.001
EWAS56	sd.m	30.5307	0.001
EWAS57	chr	0.960593	0.886
EWAS57	cpg.loc	3.0356	0.22
EWAS57	dhs	2.86095	0.139
EWAS57	dip	2.4187	0.783
EWAS57	mad	4.03409	0.288
EWAS57	mean	5.35223	0.124
EWAS57	precision	2.54339	0.747
EWAS57	probe.type	1.22959	0.727
EWAS57	refgene.pos	3.43358	0.162
EWAS57	sd.b	3.58376	0.433
EWAS57	sd.m	3.09596	0.554
EWAS58	chr	1.75913	0.593
EWAS58	cpg.loc	6.85833	0.013
EWAS58	dhs	3.24715	0.13
EWAS58	dip	4.64038	0.195
EWAS58	direction	12.8735	0.001
EWAS58	mad	4.14797	0.273
EWAS58	mean	15.2175	0.001
EWAS58	precision	4.69903	0.177
EWAS58	probe.type	12.7062	0.001
EWAS58	refgene.pos	7.31259	0.008
EWAS58	sd.b	3.84175	0.324
EWAS58	sd.m	5.35056	0.111
EWAS59	chr	4.43873	0.086
EWAS59	cpg.loc	1.15998	0.79
EWAS59	dhs	0.32247	0.995
EWAS59	dip	3.32755	0.51
EWAS59	direction	4.76163	0.039
EWAS59	mad	29.1195	0.001
EWAS59	mean	26.7079	0.001
EWAS59	precision	14.6814	0.002
EWAS59	probe.type	1.51171	0.588
EWAS59	refgene.pos	4.25734	0.09
EWAS59	sd.b	27.8905	0.001
EWAS59	sd.m	3.45535	0.466
EWAS60	chr	0.86294	0.886
EWAS60	cpg.loc	15.3406	0.001
EWAS60	dhs	1.66567	0.485
EWAS60	dip	7.73252	0.019
EWAS60	direction	22.6108	0.001
EWAS60	mad	104.265	0.001
EWAS60	mean	139.343	0.001
EWAS60	precision	30.0534	0.001
EWAS60	probe.type	27.5207	0.001
EWAS60	refgene.pos	11.7052	0.002
EWAS60	sd.b	100.172	0.001
EWAS60	sd.m	30.2647	0.001
EWAS61	chr	6.46434	0.024
EWAS61	cpg.loc	11.1731	0.002
EWAS61	dhs	0.932108	0.806
EWAS61	dip	8.65533	0.009
EWAS61	direction	13.205	0.001
EWAS61	mad	44.5914	0.001
EWAS61	mean	22.8631	0.001
EWAS61	precision	59.2419	0.001
EWAS61	probe.type	4.22778	0.06
EWAS61	refgene.pos	12.4442	0.002
EWAS61	sd.b	48.0279	0.001
EWAS61	sd.m	65.8539	0.001
