# Supplementary material for: Leveraging biological and statistical covariates improves the detection power in epigenome-wide association testing
Source: Genome Biol. 2020 Apr 6;21:88. doi: 10.1186/s13059-020-02001-7 (PMC7132874; doi:10.1186/s13059-020-02001-7)
Supplement: Supplementary file 3 — Table S3. Percentage of BH-significant DMPs recovered by IHW with different covariates. [file 13059_2020_2001_MOESM3_ESM.xlsx]

## Sheet: Sheet1
Table S3. Percentage of BH-significant DMPs recovered by IHW with different covariates
	BH significant DMPs	sd.b	sd.m	mean	mad	dip	direction	precision	icc.b	icc.m	pos	refgene.pos	cpg.loc	chr	dhs	probe.type
EWAS1	129	0.9147	0.8605	0.9147	0.9147	0.8062	0.9147	0.845	0.9225	0.9225	0.9302	0.9612	0.8837	0.9302	0.814	1
EWAS2	4	0.75	0.75	0.75	0.75	1	1	1	-	-	0.75	0.75	1	0.25	1	1
EWAS3	0	NA	NA	NA	NA	NA	NA	NA	NA	NA	NA	NA	NA	NA	NA	NA
EWAS4	4034	0.9576	0.9606	0.942	0.9541	0.9301	0.9688	0.9596	-	-	0.9762	0.9276	0.9435	0.9752	0.9643	0.8599
EWAS5	4184	0.8834	0.9627	0.8903	0.8831	0.9481	0.9555	0.9001	-	-	0.9864	0.9551	0.912	0.9775	0.984	0.9297
EWAS6	0	NA	NA	NA	NA	NA	NA	NA	NA	NA	NA	NA	NA	NA	NA	NA
EWAS7	9	0.6667	1	0.8889	0.8889	1	0.7778	0.5556	-	-	0.8889	1	1	0.7778	1	1
EWAS8	47	1	1	1	1	0.9787	0.9787	1	-	-	0.9787	1	1	0.9787	0.9787	1
EWAS9	1	1	1	0	1	0	1	1	-	-	1	1	1	1	1	1
EWAS10	1	1	1	1	1	1	1	1	-	-	1	1	1	1	1	1
EWAS11	1	1	0	0	1	1	1	1	-	-	1	1	1	1	1	1
EWAS12	21	0.9048	1	0.9048	0.8095	1	1	1	-	-	1	1	1	1	0.9524	1
EWAS13	2	1	1	1	1	1	1	1	-	-	1	0	1	1	1	1
EWAS14	71236	0.9657	0.9767	0.963	0.9658	0.9891	0.9963	0.9752	-	-	0.9976	0.9857	0.9878	0.9971	0.9947	0.989
EWAS15	1	1	1	1	1	1	1	1	-	-	0	1	1	1	1	1
EWAS16	40	0.775	0.575	0.75	0.775	0.575	0.95	0.725	-	-	0.7	0.6	0.9	0.9	0.975	0.625
EWAS17	3821	0.9503	0.9694	0.8958	0.9445	0.9924	0.8956	0.9513	-	-	0.9827	0.9443	0.9272	0.9995	0.9872	0.973
EWAS18	227	0.8767	0.8238	0.8634	0.7974	0.9075	0.8326	0.8722	-	-	1	0.9119	0.8678	1	0.9868	0.9648
EWAS19	1765	0.9263	0.9127	0.9122	0.9439	0.9569	0.932	0.9246	-	-	0.9904	0.9105	0.9473	0.9705	0.9864	0.9252
EWAS20	81	0.9259	0.9753	0.8519	0.8889	0.9506	-	0.9383	-	-	0.9753	0.9877	0.9753	1	1	0.963
EWAS21	0	NA	NA	NA	NA	NA	NA	NA	NA	NA	NA	NA	NA	NA	NA	NA
EWAS22	75	0.7867	0.84	0.8533	0.76	0.8133	0.8667	0.6533	-	-	1	0.7867	0.8933	0.6933	0.96	0.9067
EWAS23	18	0.5556	0.6667	0.5556	1	0.9444	0.8333	0.7778	-	-	0.6111	0.7778	1	0.8889	0.8333	0.8889
EWAS24	19553	0.9473	0.9498	0.9419	0.942	0.9951	0.9829	0.9472	-	-	0.9831	0.942	0.9501	0.9867	0.9908	0.964
EWAS25	30	0.8	0.8667	0.9333	0.9	0.9	0.9667	0.9	-	-	0.7333	0.8667	0.9	0.7	1	0.9
EWAS26	14	1	0.7857	0.9286	0.9286	1	1	1	-	-	0.8571	1	0.9286	1	1	1
EWAS27	691	0.9045	0.8669	0.8871	0.9059	0.9754	0.987	0.903	-	-	0.9797	0.9609	0.9754	0.9797	0.9537	0.9812
EWAS28	495	0.901	0.8586	0.901	0.901	0.9475	0.9091	0.9172	-	-	0.9657	0.9657	0.9172	1	0.9333	0.9838
EWAS29	26	0.9231	0.9231	0.8846	0.9615	1	1	0.8846	-	-	1	1	1	1	0.9231	1
EWAS30	6	0.8333	0.8333	0.8333	0.8333	0.5	1	0.8333	-	-	1	1	1	0.5	0.8333	1
EWAS31	149	0.8456	0.9732	0.9799	0.7987	0.8121	0.9396	0.8255	-	-	0.9262	0.8792	0.9195	0.9597	0.8725	0.906
EWAS32	1216	0.866	0.8577	0.9326	0.8906	0.9301	0.9951	0.889	-	-	0.991	0.8914	0.9441	1	0.991	0.9926
EWAS33	1456	0.8736	0.8723	0.8345	0.9141	1	-	0.9038	-	-	0.9787	0.9238	0.9609	1	0.9451	0.9471
EWAS34	10	0.5	0.8	0.8	0	0.5	0.8	0.6	-	-	0.5	0.9	0.9	1	0.9	0.9
EWAS35	134	0.903	0.9104	0.8657	0.8657	0.9328	0.9552	0.9403	-	-	0.9627	0.9254	0.9403	1	0.9851	0.9701
EWAS36	18406	0.9347	0.929	0.9312	0.9229	0.9744	0.9392	0.9387	0.9497	0.9409	1	0.9553	0.9466	0.9924	0.9998	0.9597
EWAS37	3995	0.8944	0.9897	0.8859	0.9026	0.9937	0.9574	0.9166	-	-	0.9802	0.9812	0.9267	0.9847	0.977	0.99
EWAS38	0	NA	NA	NA	NA	NA	NA	NA	NA	NA	NA	NA	NA	NA	NA	NA
EWAS39	22	0	0	0	0	0	0	0	-	-	0	0	0	0	0	0
EWAS40	19	1	1	0.9474	0.8947	0.7895	-	0.8947	-	-	1	0.8947	0.9474	0.8947	0.8421	0.8421
EWAS41	80	0.875	0.8125	0.8125	0.9125	0.85	0.825	0.85	-	-	0.95	0.9	0.925	1	0.9125	0.8375
EWAS42	70	0.9143	0.8	0.8714	0.8143	0.8429	-	0.9	-	-	0.8571	0.9857	0.9	0.9286	0.9429	0.9714
EWAS43	3963	0.918	0.8713	0.9296	0.8978	0.9828	0.9823	0.8978	-	-	0.9876	0.9574	0.9066	0.9944	0.9417	0.9531
EWAS44	0	NA	NA	NA	NA	NA	NA	NA	NA	NA	NA	NA	NA	NA	NA	NA
EWAS45	436	0.8899	0.8876	0.8555	0.844	0.9518	0.9495	0.8807	0.8486	0.8417	0.9679	0.9702	0.9289	0.9541	0.961	0.9587
EWAS46	2	1	1	1	1	1	-	1	-	-	1	1	1	1	1	1
EWAS47	16	0.4375	0.875	0.75	0.8125	0.9375	1	0.75	-	-	0.875	0.9375	1	1	1	1
EWAS48	1	0	1	1	0	0	1	1	-	-	1	1	1	1	1	1
EWAS49	15	0.6667	0.6667	0.8	0.6667	0.7333	1	0.6667	-	-	0.6667	0.8667	0.6667	1	1	0.4667
EWAS50	31710	0.9425	0.9587	0.938	0.9424	0.9927	0.9614	0.9532	-	-	0.9959	0.9681	0.9623	0.9925	0.985	0.9777
EWAS51	725	0.8979	0.9517	0.8676	0.9048	0.9434	0.9393	0.9117	-	-	0.9559	0.9545	0.9269	1	0.9724	0.9076
EWAS52	0	NA	NA	NA	NA	NA	NA	NA	NA	NA	NA	NA	NA	NA	NA	NA
EWAS53	0	NA	NA	NA	NA	NA	NA	NA	NA	NA	NA	NA	NA	NA	NA	NA
EWAS54	30	0.8	0.7667	0.9333	0.8667	0.9333	0.9333	0.7667	-	-	1	0.9667	1	0.8333	1	0.9333
EWAS55	1	1	1	1	1	1	1	1	-	-	0	1	1	1	1	1
EWAS56	1399	0.8899	0.9071	0.8699	0.8856	0.9828	0.9757	0.9071	-	-	0.9543	0.9521	0.9357	0.9828	0.9721	0.9178
EWAS57	123	0.8455	0.9106	0.9106	0.9268	0.8699	-	0.9106	-	-	0.9675	0.9268	0.9593	0.9919	0.935	0.9431
EWAS58	0	NA	NA	NA	NA	NA	NA	NA	NA	NA	NA	NA	NA	NA	NA	NA
EWAS59	504	0.9167	0.9187	0.8829	0.8651	0.9444	0.9325	0.8532	-	-	0.9563	0.9504	0.9583	0.9683	0.9583	0.9484
EWAS60	10021	0.9372	0.9389	0.9181	0.9284	0.9691	0.9412	0.8976	-	-	0.9757	0.9451	0.9515	0.9952	0.9877	0.9452
EWAS61	324	0.8549	0.8827	0.8951	0.8549	0.8981	0.9383	0.8765	-	-	0.9475	0.9198	0.966	0.9259	0.9815	0.9877
