# Supplementary material for: Leveraging biological and statistical covariates improves the detection power in epigenome-wide association testing
Source: Genome Biol. 2020 Apr 6;21:88. doi: 10.1186/s13059-020-02001-7 (PMC7132874; doi:10.1186/s13059-020-02001-7)
Supplement: Supplementary file 4 — Table S4A. Reproducing the smoking EWAS results on EWAS20. Table S4B. Additional smoking-associated DMPs detected by CAMT. [file 13059_2020_2001_MOESM4_ESM.xlsx]

## Sheet: Table S4A
Table S4A. Reproducing the smoking EWAS results on EWAS20
Method	Covariate	# of CpGs reproduced
BH	-	27/30
ST	-	27/30
IHW	sd.b	28/30
IHW	sd.m	27/30
IHW	mean	29/30
IHW	mad	26/30
IHW	dip	27/30
IHW	precision	27/30
IHW	refgene.pos	27/30
IHW	cpg.loc	27/30
IHW	chr	27/30
IHW	dhs	27/30
IHW	probe.type	27/30
CAMT	sd.b	27/30
CAMT	sd.m	27/30
CAMT	mean	29/30
CAMT	mad	26/30
CAMT	dip	27/30
CAMT	precision	27/30
CAMT	refgene.pos	27/30
CAMT	cpg.loc	27/30
CAMT	chr	27/30
CAMT	dhs	27/30
CAMT	probe.type	27/30

## Sheet: Table S4B
Table S4B. Additional smoking-associated DMPs detected by CAMT
mean	precision	sd.b	mad	chr	refgene.pos	cpg.loc	dhs	probe.type	sd.m	dip
cg04885881#	cg22740783	cg22740783	cg19719391	cg17924476	cg13151811	cg07986378*	cg22740783	cg13151811	cg13151811	cg06972908
cg12856965	cg26337070	cg19827923*	cg19254163*	cg24688690	cg07986378*	cg06972908	cg01207684	cg06972908	cg14712058
cg22740783	cg19719391	cg19719391	cg07986378*	cg19254163*	cg06972908
cg26337070	cg17924476	cg17924476	cg06972908	cg13151811
cg03147185	cg25949550*#	cg08149865	cg08149682	cg18092474
cg19827923*	cg07986378*	cg19254163*	cg14712058
cg00501876*	cg18092474	cg07986378*	cg15159987*
cg16845623	cg01207684	cg06972908
cg13185177	cg06972908	cg08149682
cg19719391	cg08149682	cg14712058
cg00300637	cg14712058	cg15159987*
cg17924476	cg15159987*
cg24688690
cg03774957
cg17979719
cg08149865
cg17476951
cg19254163*
cg20492912
cg07986378*
cg08730245
cg10322443
cg02342791
cg18092474
cg01207684
cg16519923
cg06972908
cg25683268
cg08149682
cg14712058
cg15159987*
* reported in both European and Chinese population.
# reported at least 3 times.
