# Supplementary material for: Leveraging biological and statistical covariates improves the detection power in epigenome-wide association testing
Source: Genome Biol. 2020 Apr 6;21:88. doi: 10.1186/s13059-020-02001-7 (PMC7132874; doi:10.1186/s13059-020-02001-7)
Supplement: Supplementary file 5 — Table S5. Top 20 GO Terms based on ST Results. [file 13059_2020_2001_MOESM5_ESM.xlsx]

## Sheet: Sheet1
Table S5. Top 20 GO Terms based on ST Results
	Term	Ont	N	DE	P.DE	FDR
GO:0002252	immune effector process	BP	1078	12	< 1E-20	< 1E-20
GO:0006955	immune response	BP	1813	14	< 1E-20	< 1E-20
GO:0045087	innate immune response	BP	764	11	< 1E-20	< 1E-20
GO:0098542	defense response to other organism	BP	431	11	< 1E-20	< 1E-20
GO:0009615	response to virus	BP	289	11	< 1E-20	< 1E-20
GO:0043900	regulation of multi-organism process	BP	355	10	< 1E-20	< 1E-20
GO:0051607	defense response to virus	BP	208	11	< 1E-20	< 1E-20
GO:0051707	response to other organism	BP	841	11	2.53e-11	6.41e-08
GO:0043207	response to external biotic stimulus	BP	842	11	2.55e-11	6.41e-08
GO:0009607	response to biotic stimulus	BP	871	11	3.88e-11	8.78e-08
GO:0060337	type I interferon signaling pathway	BP	77	6	8.32e-11	1.57e-07
GO:0071357	cellular response to type I interferon	BP	77	6	8.32e-11	1.57e-07
GO:0034340	response to type I interferon	BP	82	6	1.32e-10	2.3e-07
GO:0045069	regulation of viral genome replication	BP	85	6	1.46e-10	2.34e-07
GO:0048525	negative regulation of viral process	BP	86	6	1.55e-10	2.34e-07
GO:0050792	regulation of viral process	BP	170	7	1.85e-10	2.62e-07
GO:0043903	regulation of symbiosis, encompassing mutualism through parasitism	BP	196	7	5.22e-10	6.84e-07
GO:0009605	response to external stimulus	BP	2161	14	5.45e-10	6.84e-07
GO:0006952	defense response	BP	1428	12	6.12e-10	7.29e-07
GO:0019079	viral genome replication	BP	110	6	7.93e-10	8.97e-07
